# Supplementary material for: Gas Crosstalk between PFPE–PEG–PFPE Triblock Copolymer Surfactant-Based Microdroplets and Monitoring Bacterial Gas Metabolism with Droplet-Based Microfluidics
Source: Biosensors (Basel). 2020 Nov 11;10(11):172. doi: 10.3390/bios10110172 (PMC7697390; doi:10.3390/bios10110172)
Supplement: Supplementary file 1 [file biosensors-10-00172-s001.zip]

Archive with 3 entries (2 files):
- biosensors-962557-supplementary/
- biosensors-962557-supplementary/Supplementary video 1.mp4
- biosensors-962557-supplementary/Supplementary video 2.mp4
